# Supplementary material for: Expanded Diversity and Host Range of Bovine Hepacivirus—Genomic and Serological Evidence in Domestic and Wild Ruminant Species
Source: Viruses. 2022 Jun 30;14(7):1457. doi: 10.3390/v14071457 (PMC9319978; doi:10.3390/v14071457)
Supplement: Supplementary file 1 [file viruses-14-01457-s001.zip]

Archive with 5 entries (5 files):
- Figure S1.pdf
- Table S 1.pdf
- Table S 2.pdf
- Table S 3.xlsx
- Table S 4.xlsx
