# Supplementary material for: Expanded Diversity and Host Range of Bovine Hepacivirus—Genomic and Serological Evidence in Domestic and Wild Ruminant Species
Source: Viruses. 2022 Jun 30;14(7):1457. doi: 10.3390/v14071457 (PMC9319978; doi:10.3390/v14071457)
Supplement: Supplementary file 1 [file viruses-14-01457-s001.zip › Table S 3.xlsx]

## Sheet: Table S 3 MatrixOutput NS3 
	MG808107_BovHepV-R16-4/Ger/2014	MG808106_BovHepV-R16-3/Ger/2014	MG808105_BovHepV-R13-9/Ger/2014	MG808104_BovHepV_R13-6/Ger/2014	MG808103_BovHepV_R13-3/Ger/2014	MG808102_BovHepV_R11-4/Ger/2014	MG808101_BovHepV_546/Ger/2014	MG808100_BovHepV_533/Ger/2014	MG808099_BovHepV_528/Ger/2014	MG808098_BovHepV_497/Ger/2014	MG808097_BovHepV_435/Ger/2014	MG808096_BovHepV_410/Ger/2014	MG808095_BovHepV_389/Ger/2014	MG808094_BovHepV_388/Ger/2014	MG808093_BovHepV_383/Ger/2014	MG808092_BovHepV_376/Ger/2014	MG808091_BovHepV_184/Ger/2014	MG808090_BovHepV_166/Ger/2014	MH895377_BovHepV_Tur_116	MH895376_BovHepV_Tur-111	MH895375_BovHepV_Tur-110	MH895374_BovHepV_Tur-91	MH895373_BovHepV_Tur-87	MH895372_BovHepV_Tur-86	MH895371_BovHepV_Tur-57	MH895370_BovHepV_Tur-49	MH895369_BovHepV_Tur-45	ON375551_BovHepV_Bulgaria_13	ON375552_BovHepV_Bulgaria_16	ON375553_BovHepV_Bulgaria_17	ON375554_BovHepV_Bulgaria_19	ON375555_BovHepV_Bulgaria_131	ON375557_BovHepV_Bulgaria_194	ON375560_BovHepV_Bulgaria_224	ON375564_BovHepV_Bulgaria_309	ON375565_BovHepV_Bulgaria_313	ON375562_BovHepV_Bulgaria_285	ON375563_BovHepV_Bulgaria_291	ON375566_BovHepV_Bulgaria_349	ON375561_BovHepV_Bulgaria_230	ON375550_BovHepV_Bulgaria_9	ON375556_BovHepV_Bulgaria_180	ON375558_BovHepV_Bulgaria_195	ON375559_BovHepV_Bulgaria_211	KP641127_BovHepV_463/Ger/2014	KP641126_BovHepV_438/Ger/2014	KP641125_BovHepV_379/Ger/2014	KP641124_BovHepV_209/Ger/2014	KP641123_BovHepV_B1/Ger/2013
MG808106_BovHepV-R16-3/Ger/2014	0
MG808105_BovHepV-R13-9/Ger/2014	0.0321495	0.0321495
MG808104_BovHepV_R13-6/Ger/2014	0.033388	0.033388	0.00119868
MG808103_BovHepV_R13-3/Ger/2014	0.0321495	0.0321495	0	0.00119868
MG808102_BovHepV_R11-4/Ger/2014	0.0756301	0.0756301	0.0728715	0.074168	0.0728715
MG808101_BovHepV_546/Ger/2014	0.234767	0.234767	0.229613	0.228023	0.229613	0.226438
MG808100_BovHepV_533/Ger/2014	0.0476562	0.0476562	0.0476562	0.0489155	0.0476562	0.0565749	0.221036
MG808099_BovHepV_528/Ger/2014	0.0704531	0.0704531	0.0649811	0.0662642	0.0649811	0.0796221	0.23452	0.0568173
MG808098_BovHepV_497/Ger/2014	0.244955	0.244955	0.236244	0.234642	0.236244	0.227906	0.0649811	0.234402	0.234288
MG808097_BovHepV_435/Ger/2014	0.0583678	0.0583678	0.0637806	0.0650609	0.0637806	0.0660408	0.236497	0.0450315	0.0622674	0.232802
MG808096_BovHepV_410/Ger/2014	0.0542135	0.0542135	0.0595683	0.0608441	0.0595683	0.0591833	0.229383	0.0410265	0.0675498	0.229168	0.0282674
MG808095_BovHepV_389/Ger/2014	0.0543464	0.0543464	0.0624219	0.0637003	0.0624219	0.0646858	0.236497	0.0411201	0.0663435	0.239711	0.0258043	0.0270047
MG808094_BovHepV_388/Ger/2014	0.217888	0.217888	0.217888	0.21946	0.217888	0.229733	0.096935	0.233043	0.222716	0.0784932	0.228023	0.224403	0.224622
MG808093_BovHepV_383/Ger/2014	0.233043	0.233043	0.224511	0.22293	0.224511	0.226205	0.0785847	0.236369	0.229383	0.0689159	0.234767	0.227683	0.227906	0.082689
MG808092_BovHepV_376/Ger/2014	0.257574	0.257574	0.245095	0.243478	0.245095	0.250405	0.0729529	0.243201	0.232687	0.0620533	0.245095	0.246577	0.245095	0.0896563	0.082689
MG808091_BovHepV_184/Ger/2014	0.236629	0.236629	0.217888	0.216319	0.217888	0.247156	0.0814798	0.236497	0.229496	0.077284	0.238369	0.227793	0.234896	0.0870237	0.0899786	0.0730368
MG808090_BovHepV_166/Ger/2014	0.0476562	0.0476562	0.0502947	0.0515575	0.0502947	0.0552468	0.22293	0.0320745	0.0594982	0.226095	0.0220095	0.0232129	0.0207611	0.221353	0.224622	0.234767	0.224737
MH895377_BovHepV_Tur_116	0.229856	0.229856	0.211336	0.209779	0.211336	0.229856	0.082594	0.22293	0.224511	0.0673995	0.228144	0.227906	0.235029	0.0811029	0.082594	0.0674734	0.082689	0.221466
MH895376_BovHepV_Tur-111	0.217661	0.217661	0.221074	0.222641	0.221074	0.227971	0.235313	0.219222	0.217661	0.22515	0.210904	0.214007	0.217661	0.235493	0.249651	0.236903	0.224985	0.222641	0.239235
MH895375_BovHepV_Tur-110	0.217661	0.217661	0.221074	0.222641	0.221074	0.227971	0.235313	0.219222	0.217661	0.22515	0.210904	0.214007	0.217661	0.235493	0.249651	0.236903	0.224985	0.222641	0.239235	0
MH895374_BovHepV_Tur-91	0.186838	0.186838	0.18523	0.186733	0.18523	0.204608	0.255613	0.180535	0.194723	0.242939	0.201545	0.206275	0.209906	0.253377	0.240955	0.259055	0.253377	0.199763	0.231325	0.213142	0.213142
MH895373_BovHepV_Tur-87	0.185128	0.185128	0.183528	0.18503	0.183528	0.199522	0.257574	0.17885	0.196244	0.241323	0.199763	0.206145	0.208083	0.251742	0.235893	0.261028	0.255307	0.197997	0.233169	0.209906	0.209906	0.00480881
MH895372_BovHepV_Tur-86	0.186632	0.186632	0.18503	0.186535	0.18503	0.204358	0.255613	0.180344	0.194505	0.242939	0.201291	0.207685	0.207947	0.251601	0.239225	0.259055	0.251601	0.199522	0.231325	0.210052	0.210052	0.00360145	0.00360253
MH895371_BovHepV_Tur-57	0.201676	0.201676	0.208365	0.209906	0.208365	0.216854	0.236904	0.206545	0.208083	0.248932	0.206684	0.216544	0.216854	0.243478	0.248629	0.259551	0.255934	0.21841	0.244236	0.195457	0.195457	0.104316	0.101529	0.101434
MH895370_BovHepV_Tur-49	0.187788	0.187788	0.19934	0.20086	0.19934	0.205745	0.242311	0.20086	0.202384	0.24377	0.201012	0.204061	0.209458	0.240114	0.241724	0.243338	0.250715	0.202535	0.233569	0.224099	0.224099	0.108995	0.111817	0.110238	0.120979
MH895369_BovHepV_Tur-45	0.195591	0.195591	0.205591	0.207124	0.205591	0.217179	0.225642	0.205441	0.190417	0.215438	0.192301	0.206974	0.200566	0.22379	0.228802	0.22379	0.213637	0.198763	0.214271	0.184536	0.184536	0.126476	0.126608	0.123464	0.112171	0.116752
ON375551_BovHepV_Bulgaria_13	0.164651	0.164651	0.175521	0.177011	0.175521	0.180081	0.225502	0.173876	0.180253	0.232718	0.163117	0.169143	0.173953	0.222496	0.230976	0.223927	0.234308	0.163056	0.218948	0.20566	0.20566	0.221223	0.219659	0.221223	0.216544	0.20515	0.20334
ON375552_BovHepV_Bulgaria_16	0.205437	0.205437	0.194018	0.195543	0.194018	0.192407	0.233432	0.200413	0.197254	0.2234	0.195633	0.195633	0.202148	0.230388	0.247795	0.233569	0.238796	0.198785	0.226813	0.195373	0.195373	0.225642	0.222355	0.222218	0.217521	0.207815	0.201052	0.0865315
ON375553_BovHepV_Bulgaria_17	0.164651	0.164651	0.175521	0.177011	0.175521	0.180081	0.225502	0.173876	0.180253	0.230976	0.163117	0.169143	0.173953	0.222496	0.230976	0.223927	0.234308	0.163056	0.218948	0.207318	0.207318	0.221223	0.219659	0.221223	0.216544	0.20515	0.20334	0.00119904	0.087942
ON375554_BovHepV_Bulgaria_19	0.170833	0.170833	0.17867	0.180165	0.17867	0.18325	0.22722	0.177011	0.183432	0.234467	0.166189	0.172244	0.177093	0.224212	0.232718	0.225642	0.236059	0.166124	0.224068	0.208982	0.208982	0.21951	0.21795	0.21951	0.21484	0.206828	0.201676	0.00602417	0.0851251	0.00723776
ON375555_BovHepV_Bulgaria_131	0.18325	0.18325	0.184843	0.184754	0.184843	0.18644	0.220383	0.186349	0.18644	0.234467	0.180081	0.186261	0.189651	0.241696	0.236221	0.237817	0.237817	0.18	0.234467	0.202359	0.202359	0.236555	0.234964	0.236555	0.213142	0.208511	0.208365	0.0621223	0.087942	0.0634737	0.0661874
ON375557_BovHepV_Bulgaria_194	0.17529	0.17529	0.176855	0.17835	0.176855	0.184754	0.218099	0.183082	0.18	0.228528	0.176855	0.181422	0.184754	0.20513	0.23371	0.225233	0.224978	0.184669	0.214968	0.205331	0.205331	0.215963	0.212719	0.214271	0.189651	0.19158	0.196357	0.0853105	0.109466	0.086721	0.0924028	0.0909763
ON375560_BovHepV_Bulgaria_224	0.178759	0.178759	0.174034	0.175521	0.174034	0.181933	0.247795	0.191471	0.174034	0.242789	0.181933	0.18334	0.189959	0.216999	0.242789	0.237344	0.240859	0.183432	0.228802	0.19393	0.19393	0.226237	0.21951	0.22451	0.22153	0.210052	0.201545	0.0798879	0.0740895	0.0812865	0.0784932	0.0855059	0.0910808
ON375564_BovHepV_Bulgaria_309	0.228023	0.228023	0.224622	0.226205	0.224622	0.228023	0.23815	0.221138	0.232921	0.234629	0.229733	0.21309	0.229733	0.238322	0.243127	0.244735	0.246878	0.234767	0.243478	0.216999	0.216999	0.199763	0.198239	0.199763	0.214693	0.212857	0.199889	0.228802	0.211965	0.228802	0.223656	0.204007	0.230115	0.220383
ON375565_BovHepV_Bulgaria_313	0.228023	0.228023	0.228023	0.229613	0.228023	0.231448	0.23815	0.224511	0.236369	0.234629	0.233169	0.216424	0.233169	0.238322	0.243127	0.244735	0.246878	0.238233	0.247063	0.213637	0.213637	0.196474	0.194955	0.196474	0.211308	0.20949	0.196594	0.225366	0.211965	0.225366	0.220255	0.200717	0.226684	0.216999	0.00240096
ON375562_BovHepV_Bulgaria_285	0.227576	0.227576	0.234402	0.232802	0.234402	0.253669	0.240114	0.23773	0.245095	0.254637	0.225884	0.230764	0.222517	0.231325	0.239841	0.246716	0.226438	0.229168	0.240114	0.232718	0.232718	0.23371	0.232118	0.231977	0.235305	0.231705	0.228663	0.221036	0.248779	0.222716	0.221036	0.231705	0.219084	0.237974	0.178711	0.178711
ON375563_BovHepV_Bulgaria_291	0.0886624	0.0886624	0.0801756	0.0814798	0.0801756	0.0894539	0.23109	0.0703682	0.0827864	0.234288	0.0858174	0.0813819	0.0787751	0.238102	0.227683	0.244819	0.234642	0.0745062	0.231325	0.215694	0.215694	0.209625	0.207815	0.207685	0.206408	0.205745	0.217179	0.188043	0.198693	0.188043	0.191263	0.197552	0.192587	0.18814	0.231448	0.234896	0.225688
ON375566_BovHepV_Bulgaria_349	0.220929	0.220929	0.22955	0.22971	0.22955	0.234794	0.186021	0.22766	0.232718	0.176103	0.231292	0.22751	0.22955	0.177917	0.182338	0.177239	0.187884	0.226237	0.183061	0.230824	0.230824	0.224978	0.218324	0.221826	0.208529	0.219222	0.191366	0.230675	0.219563	0.230675	0.225502	0.234153	0.229984	0.213521	0.223656	0.220255	0.226813	0.215564
ON375561_BovHepV_Bulgaria_230	0.231205	0.231205	0.238102	0.236497	0.238102	0.246859	0.255772	0.244955	0.231448	0.263374	0.234642	0.239841	0.234642	0.241453	0.259055	0.258897	0.263194	0.237974	0.246859	0.245086	0.245086	0.247795	0.242626	0.246013	0.238796	0.229984	0.240859	0.245095	0.252344	0.246859	0.238102	0.23865	0.23773	0.241453	0.190301	0.193662	0.05809	0.224198	0.226813
ON375550_BovHepV_Bulgaria_9	0.239711	0.239711	0.248483	0.246859	0.248483	0.264671	0.259551	0.251887	0.250558	0.274689	0.250256	0.244687	0.236244	0.268523	0.275762	0.268163	0.248932	0.246577	0.25774	0.241696	0.241696	0.259901	0.25826	0.258083	0.234896	0.250558	0.256445	0.229168	0.25011	0.230869	0.229168	0.229613	0.235893	0.249831	0.204607	0.201194	0.0809292	0.234288	0.228397	0.0809292
ON375556_BovHepV_Bulgaria_180	0.222641	0.222641	0.227813	0.226237	0.227813	0.241874	0.183993	0.22766	0.243301	0.185655	0.22955	0.232718	0.227813	0.189181	0.200453	0.188451	0.201066	0.227971	0.189371	0.23958	0.23958	0.224978	0.218324	0.221826	0.221702	0.236221	0.215963	0.218688	0.224622	0.218688	0.225502	0.233854	0.228269	0.218563	0.2234	0.22001	0.221466	0.22924	0.0409831	0.235165	0.235029
ON375558_BovHepV_Bulgaria_195	0.227576	0.227576	0.241323	0.239711	0.241323	0.251887	0.253976	0.241196	0.241586	0.257909	0.225884	0.227576	0.222517	0.250256	0.259055	0.262514	0.245239	0.229168	0.253976	0.239748	0.239748	0.247468	0.24585	0.245692	0.24201	0.243623	0.24585	0.243068	0.252035	0.244819	0.239584	0.229733	0.242691	0.246441	0.185301	0.185301	0.0675498	0.235893	0.235449	0.0568838	0.0767683	0.233432
ON375559_BovHepV_Bulgaria_211	0.220842	0.220842	0.21585	0.214281	0.21585	0.222332	0.131028	0.215767	0.217341	0.140569	0.220842	0.217509	0.227576	0.149176	0.144626	0.139815	0.133945	0.214281	0.13996	0.237656	0.237656	0.229984	0.231839	0.231705	0.24377	0.237194	0.226083	0.221036	0.218918	0.222716	0.229496	0.222517	0.230663	0.228968	0.246521	0.246521	0.24909	0.21585	0.190485	0.24201	0.250715	0.183475	0.236765
KP641127_BovHepV_463/Ger/2014	0.216121	0.216121	0.204607	0.20306	0.204607	0.229613	0.0827864	0.219361	0.222615	0.0675498	0.221138	0.210986	0.217788	0.0702057	0.0787751	0.0869203	0.077284	0.211243	0.070128	0.222789	0.222789	0.235783	0.234177	0.23407	0.232921	0.231325	0.208529	0.205547	0.225104	0.205547	0.21053	0.205547	0.195457	0.216877	0.218816	0.218816	0.216027	0.23109	0.185655	0.234402	0.247006	0.188628	0.227576	0.138415
KP641126_BovHepV_438/Ger/2014	0.241865	0.241865	0.229733	0.228144	0.229733	0.252504	0.077284	0.245239	0.245095	0.0800773	0.243623	0.239841	0.243623	0.0856073	0.0914092	0.074418	0.0207854	0.233299	0.0869203	0.228463	0.228463	0.256948	0.258897	0.255159	0.252344	0.248932	0.216999	0.230824	0.235305	0.230824	0.229091	0.230824	0.224978	0.246178	0.246878	0.246878	0.223042	0.243338	0.177917	0.261369	0.256101	0.187506	0.248779	0.133945	0.0786787
KP641125_BovHepV_379/Ger/2014	0.241586	0.241586	0.239841	0.238233	0.239841	0.248629	0.0957258	0.244955	0.237851	0.0758931	0.246859	0.241323	0.253976	0.0870237	0.0957258	0.0870237	0.100207	0.239976	0.0784932	0.226395	0.226395	0.253377	0.251742	0.253377	0.247006	0.238369	0.216999	0.225642	0.228397	0.225642	0.230824	0.234308	0.220131	0.223526	0.232718	0.232718	0.229613	0.229274	0.179214	0.243201	0.256101	0.200654	0.243201	0.141661	0.0650609	0.101669
KP641124_BovHepV_209/Ger/2014	0.234767	0.234767	0.229613	0.228023	0.229613	0.241724	0.0944013	0.241586	0.241453	0.0759857	0.247006	0.236244	0.243478	0.077284	0.0829886	0.0786787	0.0816829	0.233169	0.074418	0.224823	0.224823	0.246441	0.244819	0.246441	0.238369	0.240255	0.227363	0.225786	0.235449	0.225786	0.224068	0.22751	0.225104	0.230529	0.23992	0.23992	0.224622	0.239711	0.184354	0.243338	0.248779	0.19744	0.239841	0.151249	0.0690795	0.0774753	0.0830933
KP641123_BovHepV_B1/Ger/2013	0.224511	0.224511	0.222821	0.221244	0.222821	0.238233	0.0886624	0.231205	0.23109	0.0815801	0.233043	0.222615	0.239976	0.0828863	0.0958464	0.0828863	0.0959696	0.224622	0.0771919	0.228295	0.228295	0.23946	0.237851	0.23946	0.22293	0.233299	0.215438	0.21388	0.230249	0.21388	0.218948	0.222355	0.214968	0.221953	0.236386	0.232877	0.22632	0.243201	0.171217	0.234642	0.245239	0.180688	0.236369	0.134086	0.0528837	0.100336	0.0569526	0.0637806
MH027953_BovHepV_BH204/16-6_Germany	0.223158	0.223158	0.211432	0.209876	0.211432	0.233169	0.117587	0.229856	0.22293	0.106897	0.228269	0.228023	0.231705	0.0994829	0.108369	0.109717	0.107024	0.21821	0.103725	0.249056	0.249056	0.243068	0.244955	0.241323	0.233299	0.236904	0.22751	0.2234	0.254136	0.2234	0.225104	0.238945	0.224511	0.229856	0.230976	0.230976	0.221138	0.231448	0.187884	0.227683	0.253976	0.182514	0.224298	0.151081	0.0811029	0.114443	0.0982648	0.096935	0.102749
MH027948_BovHepV_BH181/16-20_Germany	0.0689159	0.0689159	0.0716594	0.0729529	0.0716594	0.0739399	0.224511	0.0620533	0.0797968	0.232802	0.0730368	0.0714979	0.074418	0.231448	0.233043	0.241586	0.238369	0.064756	0.217992	0.227971	0.227971	0.202947	0.20117	0.202702	0.204739	0.195728	0.213754	0.180081	0.195457	0.180081	0.18325	0.189461	0.178278	0.18975	0.228023	0.228023	0.232687	0.085407	0.236221	0.237614	0.244687	0.245086	0.239341	0.225884	0.216121	0.245386	0.234642	0.233043	0.233043
MN266283_BovHepV/JS/02_China	0.219083	0.219083	0.224212	0.222641	0.224212	0.229393	0.176275	0.239748	0.232563	0.160144	0.225933	0.222218	0.224212	0.176449	0.180861	0.179387	0.169924	0.217521	0.173007	0.232411	0.232411	0.216877	0.220383	0.217124	0.215315	0.217661	0.206275	0.214754	0.220751	0.214754	0.216424	0.221466	0.227906	0.226438	0.230388	0.226945	0.211532	0.220514	0.099371	0.224978	0.229984	0.099155	0.219893	0.174469	0.159856	0.171547	0.186021	0.179564	0.163329
MN266284_BovHepV/JS/05_China	0.224212	0.224212	0.225933	0.224359	0.225933	0.241696	0.174638	0.230976	0.230824	0.171381	0.224212	0.213757	0.219083	0.183061	0.179214	0.176103	0.17481	0.219222	0.164929	0.239416	0.239416	0.228802	0.228945	0.225642	0.220383	0.226237	0.197997	0.214754	0.222423	0.214754	0.21309	0.224856	0.229613	0.221353	0.226945	0.223526	0.211532	0.225642	0.108118	0.223277	0.218099	0.107876	0.214859	0.176103	0.164626	0.179744	0.181037	0.177917	0.161734
MN266285_BovHepV/JS/06_China	0.224212	0.224212	0.225933	0.224359	0.225933	0.241696	0.174638	0.230976	0.230824	0.171381	0.224212	0.213757	0.219083	0.183061	0.179214	0.176103	0.17481	0.219222	0.164929	0.239416	0.239416	0.228802	0.228945	0.225642	0.220383	0.226237	0.197997	0.214754	0.222423	0.214754	0.21309	0.224856	0.229613	0.221353	0.226945	0.223526	0.211532	0.225642	0.108118	0.223277	0.218099	0.107876	0.214859	0.176103	0.164626	0.179744	0.181037	0.177917	0.161734
MG257793_BovHepV/GD/01_China	0.179043	0.179043	0.182233	0.18213	0.182233	0.204872	0.242311	0.195327	0.183627	0.24377	0.198494	0.193321	0.203478	0.236629	0.241724	0.234896	0.234896	0.201676	0.230388	0.203619	0.203619	0.120848	0.122483	0.120848	0.123991	0.117858	0.112814	0.191692	0.209229	0.191692	0.193321	0.209625	0.191366	0.189959	0.219968	0.216544	0.231977	0.223582	0.21388	0.246013	0.250875	0.222355	0.236904	0.210188	0.226205	0.241865	0.241865	0.224737	0.229856
MG257794_BovHepV/GD/02_China	0.177456	0.177456	0.180635	0.180535	0.180635	0.203206	0.24055	0.193685	0.18523	0.24201	0.196844	0.191692	0.201811	0.234896	0.239976	0.236629	0.236629	0.200018	0.228663	0.201949	0.201949	0.119351	0.120979	0.119351	0.122483	0.11637	0.111328	0.190069	0.20756	0.190069	0.191692	0.207947	0.18975	0.19158	0.221689	0.218253	0.230249	0.221852	0.212203	0.244236	0.24909	0.220649	0.235165	0.208529	0.224511	0.240114	0.240114	0.223042	0.228144
KP265946_BovHepV_GHC52/Ghana	0.184587	0.184587	0.190977	0.192496	0.190977	0.20379	0.235165	0.176646	0.195633	0.231977	0.186177	0.189202	0.190977	0.228945	0.247468	0.235596	0.239099	0.189285	0.230824	0.204358	0.204358	0.185335	0.183835	0.185335	0.184056	0.208661	0.200711	0.191807	0.201291	0.193439	0.185335	0.196717	0.193095	0.19356	0.186095	0.182926	0.228144	0.194018	0.204481	0.235305	0.245386	0.21117	0.236765	0.239099	0.223158	0.235596	0.224978	0.22001	0.2234
KP265947_BovHepV_GHC55/Ghana	0.187859	0.187859	0.191069	0.192587	0.191069	0.202252	0.230115	0.179848	0.198979	0.223526	0.186261	0.192496	0.1943	0.213757	0.238796	0.223656	0.237498	0.192587	0.220649	0.199522	0.199522	0.174296	0.172815	0.174296	0.174586	0.203763	0.189289	0.190297	0.196474	0.191926	0.183835	0.198494	0.193206	0.188791	0.186177	0.183002	0.233432	0.19735	0.201291	0.237194	0.250875	0.207947	0.245692	0.235747	0.214859	0.234002	0.216643	0.208425	0.21508
KP265942_BovHepV_GHC11/Ghana	0.180165	0.180165	0.18334	0.18184	0.18334	0.207318	0.233549	0.196134	0.191366	0.221689	0.18975	0.189554	0.18975	0.201291	0.216246	0.224985	0.207947	0.189651	0.198627	0.21388	0.21388	0.192986	0.189853	0.18975	0.185908	0.18717	0.171735	0.194401	0.190888	0.196027	0.189554	0.196027	0.198979	0.187859	0.215827	0.212454	0.206982	0.205896	0.203075	0.213637	0.211851	0.223417	0.216758	0.209625	0.188344	0.212998	0.204872	0.188344	0.196474
KP265943_BovHepV_GHC25/Ghana	0.208749	0.208749	0.215438	0.21388	0.215438	0.227081	0.234308	0.222083	0.225642	0.222496	0.215438	0.215438	0.20709	0.220383	0.230529	0.226945	0.216999	0.22379	0.223927	0.192496	0.192496	0.194401	0.197768	0.194401	0.191471	0.21145	0.187056	0.204237	0.186261	0.205896	0.202584	0.183164	0.203897	0.199186	0.212998	0.209625	0.202702	0.215196	0.210651	0.216393	0.196027	0.210413	0.199407	0.20412	0.217124	0.215315	0.218948	0.200511	0.213757
KP265948_BovHepV_GHC85/Ghana	0.212082	0.212082	0.225642	0.224068	0.225642	0.230529	0.232877	0.222083	0.222218	0.238497	0.222218	0.218816	0.220514	0.234467	0.218816	0.239416	0.246878	0.22379	0.229393	0.222355	0.222355	0.194401	0.194505	0.19278	0.202702	0.204481	0.201545	0.196027	0.1943	0.197658	0.197658	0.196027	0.212203	0.200825	0.214693	0.211308	0.204358	0.225366	0.20756	0.211308	0.221074	0.210651	0.222941	0.224359	0.214007	0.230976	0.224359	0.215694	0.220787
KP265950_BovHepV_GHC100/Ghana	0.176713	0.176713	0.194203	0.192682	0.194203	0.202148	0.220787	0.19735	0.192587	0.210651	0.183002	0.184433	0.187772	0.203897	0.220514	0.220383	0.230976	0.189285	0.221074	0.215564	0.215564	0.210052	0.213596	0.210052	0.20015	0.205294	0.18916	0.18158	0.191069	0.18158	0.18	0.186349	0.189285	0.19735	0.223254	0.223254	0.209104	0.197254	0.221375	0.20412	0.204007	0.234964	0.195727	0.222355	0.20566	0.22751	0.207437	0.214007	0.20566
KP265945_BovHepV_GHC37/Ghana	0.205229	0.205229	0.205229	0.203687	0.205229	0.221702	0.217661	0.21008	0.213521	0.219659	0.220255	0.216877	0.210188	0.212454	0.220787	0.224068	0.224359	0.218442	0.212585	0.203897	0.203897	0.204007	0.207437	0.204007	0.205776	0.212585	0.193095	0.183528	0.18184	0.185128	0.181933	0.186733	0.196134	0.194505	0.21951	0.216103	0.212998	0.205034	0.214007	0.214991	0.21117	0.222218	0.2181	0.202702	0.197658	0.215827	0.204358	0.217661	0.204237
MG781018_BovHepV_BR_MA236B017	0.2234	0.2234	0.22001	0.221582	0.22001	0.231705	0.200285	0.233569	0.226559	0.185554	0.221702	0.216643	0.2234	0.171735	0.188791	0.188674	0.18891	0.223526	0.187658	0.231839	0.231839	0.216643	0.216532	0.216424	0.205331	0.22971	0.215564	0.218324	0.212203	0.218324	0.213299	0.218563	0.21508	0.225233	0.225233	0.228663	0.210986	0.229984	0.187658	0.21946	0.222517	0.190417	0.229383	0.196844	0.171432	0.185669	0.194078	0.171432	0.177761
MG781019_BovHepV_BR_RN034B019	0.221353	0.221353	0.217992	0.219563	0.217992	0.236497	0.19356	0.236629	0.243478	0.187056	0.228144	0.223042	0.231575	0.171631	0.190297	0.18717	0.193685	0.226559	0.181305	0.235165	0.235165	0.221582	0.224856	0.221353	0.208529	0.217253	0.205437	0.216532	0.218816	0.216532	0.216532	0.220131	0.209976	0.226813	0.233432	0.233432	0.225688	0.247006	0.185669	0.244819	0.244433	0.191692	0.241074	0.200018	0.165096	0.198627	0.187407	0.182448	0.180846
MW830376_BovHepV_CQ/166_China	0.218816	0.218816	0.229091	0.22751	0.229091	0.244909	0.177572	0.232411	0.227081	0.164626	0.222218	0.221953	0.223927	0.176103	0.177239	0.170899	0.169599	0.224068	0.169441	0.218948	0.218948	0.2234	0.226945	0.223656	0.216758	0.217386	0.184843	0.211432	0.230869	0.211432	0.21309	0.219779	0.212804	0.216319	0.233569	0.230115	0.223042	0.230529	0.118519	0.229856	0.228023	0.128837	0.223042	0.178711	0.162745	0.169599	0.169287	0.166226	0.163031
MZ221927_BovHepV_GDZJ_China	0.208749	0.208749	0.20379	0.202252	0.20379	0.228802	0.204534	0.215564	0.202359	0.212705	0.208749	0.20709	0.213757	0.195728	0.184411	0.192433	0.19934	0.205331	0.197823	0.233376	0.233376	0.212082	0.21388	0.210651	0.222355	0.207318	0.217804	0.214968	0.24585	0.214968	0.22001	0.225104	0.21508	0.221826	0.246878	0.243301	0.244955	0.225366	0.207278	0.245537	0.241865	0.206974	0.25774	0.167221	0.18629	0.204373	0.197975	0.204534	0.184664
MZ540979_BovHepV/GDZJ02-2_China	0.211851	0.211851	0.206876	0.205331	0.206876	0.231977	0.204534	0.218688	0.205437	0.212705	0.211851	0.210188	0.216877	0.195728	0.184411	0.192433	0.19934	0.208425	0.197823	0.236555	0.236555	0.213521	0.215315	0.212082	0.22379	0.208749	0.219222	0.218099	0.24909	0.218099	0.223158	0.228269	0.21821	0.224978	0.248313	0.244735	0.246441	0.228528	0.205591	0.247006	0.245095	0.205294	0.259217	0.167221	0.18629	0.204373	0.197975	0.204534	0.184664
MZ540980_BovHepV/GDZJ02-3_China	0.213408	0.213408	0.208425	0.206876	0.208425	0.233569	0.206062	0.220255	0.206982	0.214249	0.213408	0.211741	0.218442	0.197244	0.185908	0.193943	0.20086	0.209976	0.19934	0.23815	0.23815	0.21508	0.216877	0.213637	0.225366	0.210298	0.220787	0.219669	0.250715	0.219669	0.224737	0.229856	0.219779	0.226559	0.249932	0.246348	0.248067	0.230115	0.207124	0.248629	0.246716	0.206828	0.260863	0.168688	0.187788	0.205902	0.199492	0.206062	0.186159
MN691105_IME_BovHepV_01_China	0.358205	0.358205	0.366352	0.368263	0.366352	0.356189	0.332209	0.354063	0.376404	0.358825	0.36841	0.350189	0.356189	0.359032	0.364675	0.362382	0.358622	0.372395	0.364269	0.304808	0.304808	0.315848	0.319871	0.317778	0.312442	0.348539	0.340978	0.331935	0.339402	0.329982	0.328036	0.343817	0.33743	0.329617	0.322872	0.320937	0.336306	0.374634	0.32635	0.342294	0.352626	0.330249	0.34029	0.364886	0.358045	0.358622	0.366566	0.3605	0.358425
MK695669_BRBovHep_RS963_Brazil	0.35302	0.35302	0.35302	0.353224	0.35302	0.367211	0.336154	0.342637	0.363	0.34213	0.357161	0.346872	0.350962	0.338621	0.338455	0.352437	0.332657	0.369559	0.340455	0.292758	0.292758	0.326268	0.334056	0.329873	0.316629	0.345329	0.335302	0.352626	0.350767	0.352626	0.354684	0.346872	0.352437	0.350392	0.309719	0.305945	0.321508	0.336791	0.336154	0.331682	0.337505	0.347841	0.327379	0.362789	0.348179	0.334637	0.348355	0.332503	0.350577
ON375567_BovHepV_CZ_178	0.336963	0.336963	0.342999	0.34484	0.342999	0.326763	0.330836	0.330839	0.348722	0.316629	0.327061	0.313521	0.327061	0.338715	0.316974	0.328252	0.334658	0.327218	0.3225	0.307462	0.307462	0.341437	0.341205	0.343032	0.325864	0.344488	0.346317	0.319279	0.336154	0.319279	0.321213	0.330998	0.332815	0.336154	0.327218	0.323304	0.331935	0.330998	0.335315	0.345825	0.344657	0.329026	0.331935	0.323058	0.313082	0.326642	0.322682	0.295674	0.318579
[truncated: 23 more columns]

## Sheet: Table S 3 Caption NS3
Table S 3. Estimates of Evolutionary Divergence between partial NS3 Sequences
The number of base substitutions per site from between sequences are shown. Analyses were conducted using the Kimura 2-parameter model [1]. This analysis involved 72 nucleotide sequences. Codon positions included were 1st+2nd+3rd+Noncoding. All ambiguous positions were removed for each sequence pair (pairwise deletion option). There were a total of 835 positions in the final dataset. Evolutionary…
1. Kimura M. (1980). A simple method for estimating evolutionary rate of base substitutions through comparative studies of nucleotide sequences. Journal of Molecular Evolution 16:111-120.
2. Kumar S., Stecher G., Li M., Knyaz C., and Tamura K. (2018). MEGA X: Molecular Evolutionary Genetics Analysis across computing platforms. Molecular Biology and Evolution 35:1547-1549.
Disclaimer: Although utmost care has been taken to ensure the correctness of the caption, the caption text is provided "as is" without any warranty of any kind. Authors advise the user to carefully check the caption prior to its use for any purpose and report any errors or problems to the authors immediately (www.megasoftware.net). In no event shall the authors and their employers be liable for a…
