# Supplementary material for: Expanded Diversity and Host Range of Bovine Hepacivirus—Genomic and Serological Evidence in Domestic and Wild Ruminant Species
Source: Viruses. 2022 Jun 30;14(7):1457. doi: 10.3390/v14071457 (PMC9319978; doi:10.3390/v14071457)
Supplement: Supplementary file 1 [file viruses-14-01457-s001.zip › Table S 4.xlsx]

## Sheet:  Table S 4 MatrixOutput CDS
	ON402464_BovHepV_Bulgaria_19	ON402465_BovHepV_Bulgaria_9	KP641127_BovHepV_463/Ger/2014	KP641126_BovHepV_438/Ger/2014	KP641125_BovHepV_379/Ger/2014	KP641124_BovHepV_209/Ger/2014	KP641123_BovHepV_B1/Ger/2013	MH027953_BovHepV_BH204/16-6_Germany	MH027948_BovHepV_BH181/16-20_Germany	MN266283_BovHepV/JS/02_China	MN266284_BovHepV/JS/05_China	MN266285_BovHepV/JS/06_China	MG257793_BovHepV/GD/01_China	MG257794_BovHepV/GD/02_China	KP265943_BovHepV_GHC25/Ghana	KP265946_BovHepV_GHC52/Ghana	KP265947_BovHepV_GHC55/Ghana	KP265948_BovHepV_GHC85/Ghana	KP265950_BovHepV_GHC100/Ghana	MN691105_IME_BovHepV_01_China	MG781018_BovHepV_BR_MA236B017	MG781019_BovHepV_BR_RN034B019	MK695669_BRBovHep_RS963_Brazil_partial_CDS	MW830376_BovHepV_CQ/166_China	MZ221927_BovHepV/GDZJ02_China	MZ540979_BovHepV/GDZJ02-2_China	MZ540980_BovHepV/GDZJ02-3_China
ON402465_BovHepV_Bulgaria_9	0.327477
KP641127_BovHepV_463/Ger/2014	0.233062	0.325666
KP641126_BovHepV_438/Ger/2014	0.235602	0.339563	0.0899373
KP641125_BovHepV_379/Ger/2014	0.235859	0.332096	0.0680233	0.0936374
KP641124_BovHepV_209/Ger/2014	0.240576	0.326094	0.0696853	0.0918932	0.0735903
KP641123_BovHepV_B1/Ger/2013	0.231876	0.325963	0.0687131	0.0986906	0.066113	0.0719281
MH027953_BovHepV_BH204/16-6_Germany	0.227556	0.327959	0.0969249	0.102068	0.096216	0.097389	0.0993014
MH027948_BovHepV_BH181/16-20_Germany	0.205162	0.32676	0.228622	0.238929	0.232566	0.232435	0.232087	0.236093
MN266283_BovHepV/JS/02_China	0.236341	0.337925	0.179299	0.181259	0.181179	0.178374	0.179097	0.182114	0.24147
MN266284_BovHepV/JS/05_China	0.234865	0.334045	0.177221	0.185844	0.183878	0.178218	0.177342	0.183993	0.23733	0.0774967
MN266285_BovHepV/JS/06_China	0.235548	0.333661	0.177561	0.186192	0.184225	0.17856	0.177683	0.184671	0.237842	0.0784788	0.00144076
MG257793_BovHepV/GD/01_China	0.21526	0.330889	0.237797	0.248124	0.239957	0.239474	0.238852	0.236437	0.22216	0.234556	0.242856	0.242872
MG257794_BovHepV/GD/02_China	0.214947	0.332091	0.238531	0.24762	0.239988	0.239329	0.239235	0.236467	0.222362	0.235256	0.243211	0.243227	0.00240721
KP265943_BovHepV_GHC25/Ghana	0.21535	0.322162	0.229091	0.230525	0.231938	0.232647	0.234067	0.233382	0.217061	0.228467	0.232911	0.234115	0.212413	0.212752
KP265946_BovHepV_GHC52/Ghana	0.207504	0.314003	0.228091	0.231116	0.229528	0.226555	0.228795	0.233989	0.218284	0.236217	0.234614	0.234803	0.215663	0.216398	0.199657
KP265947_BovHepV_GHC55/Ghana	0.202925	0.312253	0.22459	0.229293	0.226358	0.222862	0.227351	0.229757	0.215763	0.233685	0.231913	0.232101	0.213398	0.213621	0.196103	0.0161025
KP265948_BovHepV_GHC85/Ghana	0.21991	0.325565	0.233511	0.236524	0.235533	0.235925	0.235896	0.234338	0.220757	0.233163	0.235344	0.235853	0.21278	0.213119	0.0864429	0.203555	0.199324
KP265950_BovHepV_GHC100/Ghana	0.215725	0.322269	0.232655	0.237883	0.230096	0.233931	0.231468	0.237536	0.214838	0.229763	0.232773	0.233455	0.208974	0.209143	0.0996548	0.199671	0.198258	0.106037
MN691105_IME_BovHepV_01_China	0.428766	0.481713	0.431031	0.429351	0.432544	0.423519	0.430723	0.431772	0.423472	0.419187	0.425443	0.426107	0.430891	0.431539	0.423997	0.433577	0.435034	0.420652	0.426801
MG781018_BovHepV_BR_MA236B017	0.224666	0.323548	0.203233	0.206393	0.202495	0.2029	0.2034	0.202985	0.233915	0.207078	0.20823	0.208584	0.23002	0.229907	0.226729	0.220985	0.218019	0.230915	0.222784	0.432839
MG781019_BovHepV_BR_RN034B019	0.223362	0.329491	0.197396	0.205831	0.199142	0.202733	0.201872	0.20062	0.233822	0.203742	0.204158	0.204844	0.222536	0.222762	0.222353	0.221243	0.218448	0.225607	0.225765	0.425401	0.0652416
MK695669_BRBovHep_RS963_Brazil_partial_CDS	0.362909	0.413362	0.355573	0.344542	0.34756	0.345859	0.3495	0.351775	0.353602	0.342692	0.355312	0.35585	0.355896	0.356434	0.349969	0.354974	0.351123	0.352884	0.363022	0.21207	0.351107	0.353028
MW830376_BovHepV_CQ/166_China	0.233437	0.335046	0.178284	0.182036	0.178553	0.175732	0.177784	0.180693	0.239889	0.0839191	0.0811107	0.0815386	0.243925	0.244636	0.231749	0.227682	0.227786	0.236236	0.230107	0.421873	0.206665	0.20311	0.357287
MZ221927_BovHepV/GDZJ02_China	0.228568	0.32921	0.211029	0.212646	0.213413	0.212358	0.210072	0.211598	0.238792	0.215636	0.219627	0.219988	0.2243	0.225015	0.231918	0.236837	0.234827	0.235986	0.231669	0.43136	0.177947	0.175039	0.364462	0.213171
MZ540979_BovHepV/GDZJ02-2_China	0.23028	0.331261	0.212408	0.214367	0.215306	0.214078	0.210776	0.213147	0.240871	0.216848	0.22119	0.221551	0.226861	0.227579	0.23369	0.238888	0.237223	0.237591	0.233239	0.432195	0.179691	0.176779	0.364341	0.214382	0.00324446
MZ540980_BovHepV/GDZJ02-3_China	0.230891	0.331759	0.213495	0.215254	0.216026	0.214966	0.211494	0.214204	0.241487	0.217938	0.222285	0.222647	0.227814	0.228532	0.234623	0.239681	0.23784	0.23835	0.234694	0.434266	0.180728	0.177785	0.36694	0.215469	0.00432911	0.00204117

## Sheet:  Table S 4 Caption CDS
Table S 4. Estimates of Evolutionary Divergence between Complete Polyprotein Coding Sequences
The number of base substitutions per site from between sequences are shown. Analyses were conducted using the Kimura 2-parameter model [1]. This analysis involved 27 nucleotide sequences. Codon positions included were 1st+2nd+3rd+Noncoding. All ambiguous positions were removed for each sequence pair (pairwise deletion option). There were a total of 9295 positions in the final dataset. Evolutionar…
1. Kimura M. (1980). A simple method for estimating evolutionary rate of base substitutions through comparative studies of nucleotide sequences. Journal of Molecular Evolution 16:111-120.
2. Kumar S., Stecher G., Li M., Knyaz C., and Tamura K. (2018). MEGA X: Molecular Evolutionary Genetics Analysis across computing platforms. Molecular Biology and Evolution 35:1547-1549.
Disclaimer: Although utmost care has been taken to ensure the correctness of the caption, the caption text is provided "as is" without any warranty of any kind. Authors advise the user to carefully check the caption prior to its use for any purpose and report any errors or problems to the authors immediately (www.megasoftware.net). In no event shall the authors and their employers be liable for a…
